# Supplementary material for: Expression and Anthocyanin Biosynthesis-Modulating Potential of Sweet Cherry (Prunus avium L.) MYB10 and bHLH Genes
Source: PLoS One. 2015 May 15;10(5):e0126991. doi: 10.1371/journal.pone.0126991 (PMC4433224; doi:10.1371/journal.pone.0126991)
Supplement: S1 File — (XLSX) [file pone.0126991.s002.xlsx]

## Sheet: qPCR+RNA-Seq
Cultivar			DAFB						Logarithmic								Logarithmic								Linear								Linear
	PAL
	17	31	45	59	73
42	0.243	0.0772	0.009	0.00177	0.0389
5	0.271	0.051	0.1	0.0817	0.318
11	0.157	0.0655	0.0155	0.509	0.06
9	0.224	0.0278	0.0207	0.195	0.679
	Std.Dev.
	17	31	45	59	73
42	0.0080829	0	0.000530126	0.00023094	0
5	0	0.00173205	0.00550757	0.00277128	0.0822131
11	0.009	0.0021362	0.00297153	0.0295127	0.00207846
9	0.00750555	0.00092376	0.00138564	0.028746	0.023094
	CHS
	17	31	45	59	73
42	0.0151	0.0435	0.00227	0.00607	0.012
5	0.0446	0.183	0.122	0.197	0.575
11	0.0681	0.251	0.112	2.26	0.18
9	0.803	0.153	0.0564	1.42	1.64
	Std.Dev.
	17	31	45	59	73
42	0.00183848	8.49837e-18	0.000551029	0.000421466	0.00278747
5	0.0503406	0.00635085	0.0312988	0.0115036	0.046669
11	0.0177388	0	0.022814	0.23094	0.0385919
9	0.0542709	0.0150111	0.0272225	0.092376	0.204206
	CHI
	17	31	45	59	73
42	0.00673	0.0488	0.0387	0.032	0.146
5	0.0511	0.0643	0.0452	0.047	0.0868
11	0.016	0.068	0.0659	0.752	0.0794
9	0.266	0.144	0.0401	0.412	0.608
	Std.Dev.
	17	31	45	59	73
42	0.000275772	0	0.00311127	0.00185023	0.0127671
5	0.00731847	0.00219393	0.0057735	0.00270062	0.00495076
11	0.00277549	0.0023094	0.0053033	0.0508068	0.020602
9	0.0601775	0.013326	0.00344867	0.0235018	0.0542433
	F3H
	17	31	45	59	73
42	0.0321	0.0507	0.0218	0.0274	0.0977
5	0.0619	0.0643	0.0953	0.0772	0.273
11	0.163	0.098	0.126	0.796	0.0857
9	0.196	0.144	0.0944	0.642	0.532
	Std.Dev.
	17	31	45	59	73
42	0.00127279	0.00167432	0.00473181	0.00092376	0.00841249
5	0.00635085	0.00219393	0.0321341	0.00254034	0.0265581
11	0.0342199	0.00323316	0.0080829	0.0259808	0.050711
9	0.0162635	0.0225019	0.00820813	0.021362	0.0305014
	F3'H
	17	31	45	59	73
42	0.0231	0.0152	0.0327	0.00933	0.00706
5	0.191	0.0115	0.0803	0.016	0.0485
11	0.143	0.00763	0.0107	0.291	0.0147
9	0.138	0.0091	0.0188	0.152	0.329
	Std.Dev.
	17	31	45	59	73
42	0.00080829	0.00532666	0	0.000981495	0.00044456
5	3.39935e-17	0.000404145	0.00450037	0.000519615	0.00479201
11	0.0046188	0.00105655	0.000916515	0.00981495	0.000519615
9	0	0.000520128	0.00127017	0.0103923	0.0109697
	DFR
	17	31	45	59	73
42	0.0156	0.0388	0.0366	0.0511	0.151
5	0.0595	0.053	0.0918	0.172	0.44
11	0.0595	0.0584	0.102	0.843	0.247
9	0.114	0.0412	0.0307	0.481	0.795
	Std.Dev.
	17	31	45	59	73
42	0.00254558	0	0	0	0
5	0.00531445	0	0.0106057	0.0057735	0.0144338
11	0	0.00190526	0.0321187	0.0271355	0.0304056
9	0.00424264	0.00705715	0	0.0161658	0.0460036
	ANS
	17	31	45	59	73
42	0.0786	0.111	0.0936	0.172	0.513
5	0.438	0.285	0.23	0.795	2.75
11	0.131	0.355	0.485	3.57	1.44
9	0.316	0.332	0.331	3.78	1.95
	Std.Dev.
	17	31	45	59	73
42	0.00767876	0.0034641	0.00833807	0.0057735	0.0595007
5	0.0250067	0	0.0362951	0.0265581	0.092376
11	0.0162583	0.020502	0.123452	0	0.046188
9	0.0645833	0.0289194	0.0225167	0.742226	0.0635085
	UFGT
	17	31	45	59	73
42	0.00137	0.00127	0.000565	0.000129	0.117
5	0.0108	0.00155	0.00249	0.273	0.994139
11	0.00309	0.00155	0.0277	13	1.17
9	0.0124	0.0238184	0.776	5.8	4.49
	Std.Dev.
	17	31	45	59	73
42	0.000160104	4.6188e-05	9.64175e-05	7.9781e-05	0.0148492
5	0.00135677	0.000270247	0.00059397	0.0092376	1.92296e-16
11	0	0.000271355	0.0016	0.404145	0.338684
9	0.00147422	0.00752104	0.0685298	2.60513	0.144338
	WD40
	17	31	45	59	73
42	0.0459	0.0265	0.0539133	0.0367	0.0777
5	0.0626	0.0222	0.0758	0.0203	0.0677
11	0.1	0.0316	0.0417	0.0256	0.0301
9	0.111	0.0804	0.0188	0.0342	0.0344
	Std.Dev.
	17	31	45	59	73
42	0.0215011	0.00173205	0.0064947	0.00121244	0.00905704
5	0.00398372	0.00130128	0.00926517	0.00069282	0.00225167
11	0.00570263	0.0018	0.00655922	0.000866025	0.0212839
9	0.0126021	0.0425501	0.0011	0.00504678	0.00670025
	bHLH33
	17	31	45	59	73
42	0.00206	0.0075	0.00207	0.000156	0.00704
5	0.00082	0.00621	0.0219	0.000366	0.000771
11	0.0157	0.0146	0.00894	0.00057	0.000253
9	0.0303	0.00704	0.00543	6.87e-05	0.000721401
	Std.Dev.
	17	31	45	59	73
42	0.000169706	0.000484974	6.9282e-05	5.46291e-05	0.00173782
5	5.48483e-05	0	0.00219393	7.52618e-05	9.69948e-05
11	0.00161658	0.000981495	0.00129855	0.00035426	1.06066e-05
9	0.00266333	0.00121138	0.000665507	1.16144e-05	7.29921e-05
	bHLH3
	17	31	45	59	73
42	0.0428	0.0146	0.0276	0.0137	0.0501
5	0.0312	0.0222	0.0866	0.0146	0.0541
11	0.051	0.0203	0.045	0.0368	0.00872
9	0.047	0.0276	0.0325	0.00814	0.0900389
	Std.Dev.
	17	31	45	59	73
42	0.00176777	0	0.00540278	0.000565685	0.00711899
5	0	0.00130128	0.00995707	0.00792018	0
11	0.00455082	0.00069282	0.00768722	0.00450037	0.000714178
9	0.00540278	0.00155027	0.0037018	0.000926517	0.0102892
	bHLH3 / bHLH33
	17	31	45	59	73
42	20.7767	1.94667	13.3333	87.8205	7.11648
5	38.0488	3.57488	3.95434	39.8907	70.1686
11	3.24841	1.39041	5.03356	64.5614	34.4664
9	1.55116	3.92045	5.98527	118.486	124.811
	MYB10.1 (primers 1-1)
	17	31	45	59	73
42	0.0110819	0.00205	0.00751147	0.00572	0.00166
5	0.0702	0.00164	0.00924	0.0598	0.0294
11	0.0219	0.0126	0.0172	0.254	0.0508
9	0.00439	0.00813	0.041	0.183	0.387												see MYB10.1-1																see MYB10.1-1
	Std.Dev.
	17	31	45	59	73
42	0.00143589	0.000138564	0.000411745	0.00103568	6.36396e-05
5	0.0200001	0.000190088	0.00537509	0.00345012	0.00120208
11	0	0.00145029	0.00326639	0.0150111	0.00295014
9	0.000814023	0.00231931	0.0066468	0.010504	0.0259808
	MYB10.1-1 (primers 2-2)
	17	31	45	59	73
42	1e-05	1e-05	1e-05	1.97e-05	0.000596
5	0.0702	0.000215	0.00801	0.0602	0.0144
11	0.0196	0.00116	0.0182	0.227	0.0653
9	0.00439	0.0079	0.0417	0.18	0.402
	Std.Dev.
	17	31	45	59	73
42	1e-05	4e-06	1e-05	2.25e-05	0.000140714
5	0.0596798	3.19531e-05	0.00520288	0.00392598	0.00217332
11	0	0.000212053	0.00057735	0	0.00219393
9	0.000144338	0.000636396	0.03007	0.0057735	0.0259808
	MYB10.1-3 (primers 3-3)
	17	31	45	59	73
42	0.000115	3.36e-05	1e-05	4.47e-05	0.000394
5	0.000245	0.000128	0.000105	0.000833	1.89e-05
11	6.41e-05	0.000125	0.000253	0.000207	0.00359
9	0.0021	0.000269	7.27e-05	0.000162	0.000918																												undetected
	Std.Dev.																undetected
	17	31	45	59	73
42	3.2739e-05	1.10309e-05	1e-06	2.25e-05	7.72161e-05
5	0.000121622	2.02237e-05	2.93449e-05	0.000349623	7.77817e-07
11	2.02139e-05	8.2e-05	5.97857e-05	0.000106	0.00112929
9	0.000120139	0.000119	3.17e-05	1.03923e-05	0.000164895
	MYB10.2 (primers 0-0)
	17	31	45	59	73
42	1e-06		1e-06		1e-06
5	1e-06		1e-06		1e-06
11	1e-06		1e-06		9.55e-05
9	1e-06	5.55e-05	1e-06	1e-06	1e-06												very low expression
	Std.Dev.
	17	31	45	59	73
42	5e-07		5e-07		5e-07
5	5e-07		5e-07		5e-07
11	5e-07		5e-07		8.1388e-05
9	5e-07	8.32e-05	1e-06	5e-07	5e-07
	Actin V1
	17	31	45	59	73
42	1	1	1	1	1
5	1	1	1	1	1										as control gene (assumed constant expression)
11	1	1	1	1	1			as control gene (assumed constant expression)																as control gene (assumed constant expression)
9	1	1	1	1	1
			unanalyzed						unanalyzed						unanalyzed										unanalyzed
			unanalyzed						unanalyzed																unanalyzed
															unanalyzed

## Sheet: RNA-seq
Our given name	Identifier	Length	Total reads	DAFB->	03G	10E1	10E2	17E1	17E2	24E1	24E2	24M	31E1	31E2	38E1	38E2	45E	52E1	52E2	59E	66E1	66E2	73E	80E1	80E2	80M	87E	94E	Total FKPM
	Logarithmic											Linear																	Total
Actin V1 (PacACT1) full	Pa_08635	1679	334338	FPKM->	564.53	420.56	507.01	515.16	528.26	466.55	502.3	606.83	324.55	338.65	517.38	465.46	816.91	683.78	1038.39	709.34	865.34	960.34	731.08	500.49	588.73	744.22	564.21	545.45	14505.5
																	FPKM
Actin V1 (PacACT1) part 5'	Pa_26805	706	19879	FPKM->	82.55	57.63	78.43	69.98	74.56	62.45	66.74	73.36	49.03	44.53	76.38	56.19	125.19	77	163.95	108.47	146.71	136.76	93.32	53.39	92.52	94.16	95.45	73.72	2052.47
PAL V1 full	Pa_00414	2557	850530	448.69	1604.55	1724.83	1143.36	1154.9	809.92	659.85	256.76	775.97	593.62	1050.7	1385.2	453.39	270.42	224.93	262.4	917.95	1058.65	1611.78	1831.1	1616.07	236.63	1667.07	1350	23108.7
Normalized by Actin full				0.794803	3.81527	3.40196	2.21943	2.18623	1.73598	1.31366	0.423117	2.39091	1.7529	2.03081	2.97598	0.555006	0.395478	0.216614	0.369921	1.0608	1.10237	2.20466	3.65861	2.74501	0.317957	2.9547	2.47502
CHS V1 5'-ex2b	Pa_30361	338	275952	FPKM->	736.83	5034.42	5938.8	2555.76	2290.42	1254.65	672.2	568.6	566.99	591.82	257.77	636.32	38.33	484.63	256.46	248.08	377.71	385.3	2762.85	4368.35	7895.29	301.5	7220.1	8083.67	53526.8
Normalized by Actin full					1.30521	11.9708	11.7134	4.9611	4.33578	2.68921	1.33824	0.937	1.747	1.74759	0.498222	1.36708	0.0469207	0.708751	0.246978	0.349734	0.436487	0.401212	3.77913	8.72815	13.4107	0.405122	12.7968	14.8202
CHS V1 ex2-3'	Pa_20882	513	129439	FPKM->	426.04	1571.91	1869.33	1005.71	925.76	270.29	339.33	302.01	253.07	222.72	204.78	271.85	30.04	333.82	266.37	164.73	486.1	552.34	1083.6	1718.54	1576.26	203.12	1582.59	1589.9	17250.2
CHS V1 3' fragm	Pa_50746	356	23399	FPKM->	57.25	421.28	417.49	287.28	275.27	71.77	108.81	84.64	56.65	55.79	43.12	53.66	2.51	50.9	53.38	49.13	106.24	82.17	258.04	441.95	394.38	51.37	467.61	530.37	4421.06
CHS V1 ex1e-ex2	Pa_43988	379	13183	FPKM->	60.22	191.06	212.93	125.87	108.3	39.87	29.65	36.59	22.03	28.32	43.59	35.91	2.16	37.87	49.69	22.43	83.02	84.09	120.38	209.89	239.24	35.01	278.97	249.02	2346.11
CHI full	Pa_12495	1155	113047	FPKM->	160.79	316.28	313.82	156.38	167.99	127.13	128.18	98.38	100.87	93	106.54	143.36	52.54	155.1	69.61	102.6	306.4	277.51	635.41	938.2	739.49	171.49	794.98	509.42	6665.47
Normalized by Actin full					0.284821	0.752045	0.618962	0.303556	0.318006	0.27249	0.255186	0.162121	0.3108	0.27462	0.205922	0.307996	0.0643155	0.226827	0.0670365	0.144641	0.35408	0.288971	0.869139	1.87456	1.25608	0.230429	1.40901	0.933944
F3H full	Pa_05779	1434	251652	FPKM->	135.38	710.35	735.52	493.99	394.09	378.24	375.65	200.04	324.13	284.88	311.77	436.84	186.82	408.69	380.56	353.23	529.85	591.78	883.71	1122.47	1063.01	227.14	947.55	770.23	12245.9
Normalized by Actin full					0.23981	1.68906	1.4507	0.958906	0.746015	0.810717	0.74786	0.329648	0.998706	0.841223	0.602594	0.938512	0.228691	0.597692	0.36649	0.49797	0.612303	0.616219	1.20877	2.24274	1.8056	0.305205	1.67943	1.4121
F3H ex1e-in1-ex3	Pa_16825	931	93154	FPKM->	81.6	380.31	404.5	284.56	218.52	178.3	179.78	114.65	177.03	162.21	180.72	259.2	109.33	288.49	185.11	187.15	299.29	321.1	573.93	669.92	633.39	143.27	542.34	402.91	6977.61
F3'H 5'-ex2	Pa_08666	736	131224	98.76	533.35	481.39	209.72	262.41	188.92	133.93	43.18	94.06	109.54	91.59	156.72	22.36	74.11	28.16	88.5	411.21	502.02	1528.26	2232.55	1454.86	506.87	1331.34	1269.72	11853.5
Normalized by Actin full				0.174942	1.26819	0.949468	0.407097	0.496744	0.40493	0.266633	0.0711567	0.289817	0.323461	0.177027	0.336699	0.0273714	0.108383	0.0271189	0.124764	0.4752	0.522752	2.09041	4.46073	2.47118	0.681075	2.35965	2.32784
F3'H ex3-3'	Pa_13871	939	132665	133.65	266.63	325.71	139.68	168.47	100.96	118.52	21.95	101.7	86.31	119.09	109.71	26.17	57.7	40.48	82.33	625.73	738.22	1113.35	1312.26	1205.78	416.61	1073.1	1009.2	9393.31
F3'H ex1-in1-ex2b	Pa_46158	688	23739	24.12	130.22	88.69	31.15	32.31	37.59	44.27	5.23	24.13	23.95	21.29	33.71	6.06	12.78	6	15.8	103.56	109.87	260.84	536.67	283.77	84.74	192.02	204.63	2313.4
F3'H 5'-ex1b	Pa_55948	270	157	0.94	1.82	0.39	2.18	1.66	8.37	0.37	0.1	0	0	4.33	2.26	0.83	0.1	0.64	0.3	0.1	0.23	0.1	11.5	0.76	0.1	0.74	3.1	40.92
DFR ex1e-in1-3'	Pa_08209	1230	228791	FPKM->	138.87	420.47	477.13	198.33	199.72	148.83	173.02	105.49	77.94	75.99	125.89	127.67	44.43	78.48	96.13	92.36	850.25	719.5	1261.82	1627.48	1750.55	432.62	1628.67	1434.18	12285.8
Normalized by Actin full					0.245992	0.999786	0.941066	0.384987	0.378071	0.319001	0.344456	0.173838	0.240148	0.224391	0.243322	0.274288	0.0543879	0.114774	0.092576	0.130206	0.982562	0.749214	1.72597	3.25177	2.97343	0.581307	2.88664	2.62935
ANS 3'-part	Pa_06786	1089	897213	FPKM->	683.76	2158.57	1925.54	1612.54	1483.08	737.98	824.04	474.51	801.61	633.25	544.22	740.28	285.66	899.7	601.41	1233.69	4296.96	4298.61	6970.01	6475.38	5752.72	1806.29	4121.44	6155.43	55516.7
Normalized by Actin full					1.2112	5.13261	3.79783	3.13017	2.80748	1.58178	1.64053	0.781949	2.46991	1.86992	1.05188	1.59043	0.349684	1.31577	0.579175	1.73921	4.96563	4.47613	9.53385	12.9381	9.77141	2.42709	7.3048	11.285
ANS 5'-part	Pa_09792	503	170369	FPKM->	351.46	702.09	719.98	551.5	512.33	214.02	188.13	174.65	258.1	169.02	294.68	309.89	153.51	342.06	465.19	479.14	2053.56	2646.73	2852.21	2003.19	2239.45	811.52	2116.76	2228.81	22838
UFGT full	Pa_03818	1744	637490	FPKM->	3.48	25.47	28.21	31.78	35.09	3.31	5.14	0.13	1.61	0.15	2.73	4.69	1.32	4.68	2.71	23.66	1656.63	1588.6	2942.46	4829.63	3846.51	868.01	3943.88	3546.01	23395.9
Normalized by Actin full					0.00616442	0.0605621	0.0556399	0.0616896	0.0664256	0.00709463	0.0102329	0.000214228	0.00496071	0.000442935	0.00527659	0.0100761	0.00161585	0.00684431	0.00260981	0.0333549	1.91443	1.65421	4.02481	9.6498	6.53357	1.16634	6.99009	6.50107
UFGT ex1e-in1-ex2	Pa_42017	1102	229535	FPKM->	2.37	13.03	12.35	18.68	22.56	2.33	2.33	0.2	1.79	0.15	1.63	2.66	0.88	3.01	2.26	13.94	1065.57	972.86	1558.51	2401.44	2088.92	540.07	2608.23	2008.4	13344.2
WD40 full	Pa_15881	1596	59334	FPKM->	98.68	170.37	99.88	120.05	86.91	94.54	93.2	73.83	173.15	182.21	81.1	109.21	95.55	132.31	97.31	137.85	84.91	98.91	116.59	151.61	124.82	69.6	94.68	121.38	2708.65
Normalized by Actin full					0.1748	0.405103	0.196998	0.233034	0.164521	0.202636	0.185546	0.121665	0.533508	0.538048	0.156751	0.234628	0.116965	0.193498	0.0937124	0.194336	0.0981233	0.102995	0.159476	0.302923	0.212016	0.0935207	0.16781	0.222532
bHLH33 ex5-3'	Pa_17085	1433	4403	FPKM->	58.13	15.2	20.96	12.54	15.28	6.9	9.29	22.49	6.02	5.43	9.95	12.22	9.87	6.51	8.46	6.1	2.03	1.39	1.81	0.1	1.44	1.8	0.93	0.74	235.59
Normalized by Actin full					0.102971	0.0361423	0.0413404	0.024342	0.0289252	0.0147894	0.0184949	0.0370615	0.0185488	0.0160343	0.0192315	0.0262536	0.0120821	0.00952061	0.00814723	0.00859954	0.0023459	0.0014474	0.00247579	0.000199804	0.00244594	0.00241864	0.00164832	0.00135668
bHLH33 5'-ex2	Pa_23328	724	1614	FPKM->	42.46	11.95	12.87	8.57	12.07	5.49	4.49	13.98	4.92	4.32	7.75	8.43	9.46	3.96	4.63	3.5	1.3	1.81	2.1	0.1	1.14	0.89	1.47	1.08	168.74
bHLH33 ex2e-ex5	Pa_25504	424	621	FPKM->	23.24	9.7	6.42	5.55	3.57	7.53	6.04	15.73	0.1	5.58	10.11	4.32	3.69	1.27	3.85	2.51	0.74	0.29	0.1	0.1	0.37	0.85	0.1	0.79	112.55
bHLH3 full	Pa_06638	2854	66064	FPKM->	36.86	64.25	66.49	53.67	55.9	58.44	72.18	16.31	75.76	82.02	100.32	113.92	68.61	55.16	47.73	54.92	77.86	89.97	98.3	129.1	92.34	32.06	73.84	50.93	1666.94
Normalized by Actin full					0.0652933	0.152772	0.131141	0.104181	0.105819	0.12526	0.143699	0.0268774	0.233431	0.242197	0.1939	0.244747	0.0839872	0.0806692	0.0459654	0.0774241	0.0899762	0.0936856	0.134459	0.257947	0.156846	0.0430787	0.130873	0.0933724
bHLH3 full / bHLH33 ex5-3'	Pa_06638 / Pa_17085				0.634096	4.22697	3.17223	4.2799	3.65838	8.46957	7.76964	0.725211	12.5847	15.105	10.0824	9.32242	6.95137	8.47312	5.64184	9.00328	38.3547	64.7266	54.3094	129.1	64.125	17.8111	79.3978	68.8243	1667 / 235
MYB10.1-1 full	Pa_06479	1790	176902	0.47	0	0	0.88	0.94	0	0	0.33	0.05	0	35.92	3.48	0.75	3.31	2.31	19.59	522.62	499.52	827.32	1167.5	1040.77	491.42	1159.09	638.57	6414.84
Normalized by Actin full				0.000832551	0	0	0.00170821	0.00177943	0	0	0.00054381	0.000154059	0	0.0694267	0.00747647	0.000918094	0.00484074	0.0022246	0.0276172	0.603948	0.520149	1.13164	2.33271	1.76782	0.660315	2.05436	1.17072
Myb10.1-1 ex2e-in2-ex3b	Pa_23309	731	2570	0.23	0	0	0	0	0	0	0	0	0	0.96	0	0	0.12	0	0.56	13.53	20.39	16.98	41.04	37.44	13.83	43.82	34.15	223.05
Myb10.1-1 ex1e-in1-ex2b	Pa_34928	384	352	0	0	0	0	0	0	0	0	0	0	0.41	0	0	0	0	0	4.5	3.25	5.75	15.62	4.84	5.6	15.4	5.67	61.04
Related, no qPCR
Myb10.3 full	Pa_12784	1036	2309	1.3	8.11	3.84	4.98	8.92	0.23	0.1	0	0	0	0.3	0.77	0	0.87	0.17	1.34	17.5	14.99	11.91	6.54	18.79	0.28	23.67	18.11	142.72
Normalized by Actin full				0.0023028	0.0192838	0.00757382	0.0096669	0.0168856	0.00049298	0.000199084	0	0	0	0.000579845	0.00165428	0	0.00127234	0.000163715	0.00188908	0.0202233	0.0156091	0.016291	0.0130672	0.0319162	0.000376233	0.0419525	0.0332019
Myb10.2 ex1-ex2 fragm	Pa_60631	only traces
Myb10.2 ex3e-3'	Pa_51613	only traces
CHS V3 3'-ex2	Pa_12167	722	204613	778.19	3076.21	3469.69	1428.99	1507.27	362.62	437.56	235.56	187.22	220.29	251.92	425.02	28.98	322.8	253.93	224.46	416.68	401.09	882.81	1435.56	1133.35	145.51	1248.55	1057.5	19931.8
Normalized by Actin full				1.37847	7.31456	6.84344	2.77388	2.85327	0.777237	0.871113	0.388181	0.57686	0.650495	0.486915	0.913118	0.0354751	0.472082	0.244542	0.316435	0.481522	0.417654	1.20754	2.86831	1.92508	0.19552	2.21292	1.93877
CHS V3 ex2e-3'	Pa_07665	488	120805	610.79	2826.16	3032.57	1350.63	1221.15	296.74	396.5	221.33	251.24	220.11	201.85	353.43	29.45	401.11	224.5	170.48	334.93	334.73	825.85	1236.98	978.02	128	1065.85	782.75	17495.2
CHS V3 ex2	Pa_49334	400	22843	123.81	307.59	446.93	155.53	171.21	68.55	91.67	55.65	59.57	59.58	73.06	62.1	9.31	67.5	94.16	62.32	169.1	207.7	257.45	337.04	353.97	47.69	369.32	313.71	3964.52

## Sheet: Legends
qPCR
Left to right: actual qPCR data in scientific notation; qPCR and data from published RNA-seq of the same genes (only most abundant fragments) in logarithmic scale; the same data in linear scale.
On the bottom - data from published RNA-seq on control actin gene and some additional genes of flavonoid pathway.
P.avium cultivars: 42, Belobokaya rannyaya; 5, Werdersche braune; 11, Irema BS; 9, Kitayanka.
RNA-seq
The data on expression of flavonoid pathway genes from published RNA-Seq study.
Each gene is represented by all related assembled fragments, with fragments having highest counts being on the top.
First row for each assembled fragment - actual FKPM data by sample (numbers of samples from red berries are in the red background).
Second row for each assembled fragment - the same data divided by the FPKM of "Actin V1 full" in scientific notation (only for the most abundant fragment).
Diagrams for each fragment :
top left - FPKM data in logarithmic scale;
top right - FPKM data in linear scale;
bottom left, data normalised by actin in logarithmic scale (only for the most abundant fragment);
bottom right, data normalised by actin in linear scale (only for the most abundant fragment).
Abbreviations in given names of the assembled fragments:
full - full coding sequence present;
5' - full or partial 5'-noncodong end;
3' - full or partial 3'-noncodong end;
ex(number)[b][e] - exon, if [b] or [e] present, it means only the beginning or the end of the exon included;
in(number) - intron present in the assembled fragment;
For example:
MYB10.1-1 ex2e-in2-ex3b - means fragment of the MYB10.1-1 cDNA fragment from the end of exon2 to the beginning of the exon3, unspliced intron2 is present.
